# Supplementary material for: Without Borders? The Impact of Political Barriers and Land Use on the Animal Health Dynamics and Genetic Structures of Large Game Species in the Carpathian Basin and Surrounding Regions—A Systematic Review
Source: Vet Sci. 2026 Mar 23;13(3):302. doi: 10.3390/vetsci13030302 (PMC13030641; doi:10.3390/vetsci13030302)
Supplement: Supplementary file 1 [file vetsci-13-00302-s001.zip]

Archive with 1 entries (1 files):
- vetsci-4207589-supplementary.pdf
